# Supplementary material for: Blood Counts, Biochemical Parameters, Inflammatory, and Immune Responses in Pigs Infected Experimentally with the African Swine Fever Virus Isolate Pol18_28298_O111
Source: Viruses. 2021 Mar 22;13(3):521. doi: 10.3390/v13030521 (PMC8004642; doi:10.3390/v13030521)
Supplement: Supplementary file 1 [file viruses-13-00521-s001.zip]

Archive with 5 entries (5 files):
- Figure S1.docx
- Figure S2-.docx
- Figure S3.docx
- Table S1 .docx
- Table S2 .docx
